# Supplementary material for: Co-Delivery of a High Dose of Amphotericin B and Itraconazole by Means of a Dry Powder Inhaler Formulation for the Treatment of Severe Fungal Pulmonary Infections
Source: Pharmaceutics. 2023 Nov 8;15(11):2601. doi: 10.3390/pharmaceutics15112601 (PMC10675812; doi:10.3390/pharmaceutics15112601)
Supplement: Supplementary file 1 [file pharmaceutics-15-02601-s001.zip]

Archive with 1 entries (1 files):
- pharmaceutics-2645085-supplementary.pdf
